# Supplementary material for: Red Orange and Lemon Extract Ameliorates the Renal Oxidative Stress and Inflammation Induced by Ochratoxin A through the Modulation of Nrf2
Source: Toxins (Basel). 2024 Mar 14;16(3):151. doi: 10.3390/toxins16030151 (PMC10975592; doi:10.3390/toxins16030151)
Supplement: Supplementary file 1 [file toxins-16-00151-s001.zip]

Archive with 1 entries (1 files):
- toxins-2855163-supplementary.pdf
